# Supplementary material for: Challenges to ‘Last Mile’ Surveillance: Result of Programmatic Review of Integrated Skin NTDs Surveillance in Three Indonesian Districts
Source: Trop Med Infect Dis. 2026 May 6;11(5):123. doi: 10.3390/tropicalmed11050123 (PMC13211722; doi:10.3390/tropicalmed11050123)
Supplement: Supplementary file 1 [file tropicalmed-11-00123-s001.zip]

Archive with 1 entries (1 files):
- tropicalmed-4101004-supplementary.pdf
